# Supplementary material for: Recent experience impacts social behavior in a novel context by adult zebrafish (Danio rerio)
Source: PLoS One. 2018 Oct 18;13(10):e0204994. doi: 10.1371/journal.pone.0204994 (PMC6193632; doi:10.1371/journal.pone.0204994)
Supplement: S1 File — (XLSX) [file pone.0204994.s001.xlsx]

## Sheet: hab2
trt	prevExp	assay	grpDiam	grpAct	charges
A2F1	complex	none	10.65	0.44	1171
A2P1	complex	PVC	12.52	0.22	286
A2PF1	complex	PVC	12.27	0.13	160
AE1	complex	none	14.31	0.3	570
AF1	complex	none	24.74	0.35	428
AP1	complex	PVC	20.91	0.25	214
APF1	complex	PVC	10.05	0.43	1777
B2E1	complex	none	20.67	0.21	164
B2F1	complex	none	22.8	0.21	126
B2PF1	complex	PVC	12.06	0.18	187
BF1	complex	none	26.26	0.33	498
C2F1	simple	none	19.98	0.29	357
C2P1	simple	PVC	25.8	0.26	177
C2PF1	simple	PVC	22.42	0.46	932
CE1	simple	none	27.16	0.43	845
CF1	simple	none	20.83	0.63	1860
CPF1	simple	PVC	22.41	0.4	507
D2E1	simple	none	21.62	0.35	553
D2F1	simple	none	20.14	0.33	351
D2P1	simple	PVC	20.02	0.3	383
D2PF1	simple	PVC	16.21	0.43	737
DE1	complex	none	13.64	0.46	1524
DF1	complex	none	16.09	0.8	3238
DP1	complex	PVC	24.06	0.15	149
E2E1	complex	none	16.16	0.4	1082
E2F1	complex	none	14.48	0.68	3283
E2P1	complex	PVC	22.13	0.35	518
EE1	simple	none	20.09	0.31	551
EP1	simple	PVC	15.48	0.37	807
EPF1	simple	PVC	15.37	0.34	783
F2E1	simple	none	21.42	0.26	278
F2F1	simple	none	14.78	0.45	1302
F2P1	simple	PVC	15.96	0.49	1452
F2PF1	simple	PVC	9.08	0.27	556
FE1	complex	none	10.27	0.19	265
G2E1	simple	none	14.73	0.5	1402
G2PF1	simple	PVC	26.02	0.24	275
GE1	simple	none	22.35	0.29	293
GF1	simple	none	24.88	0.35	368
GP1	simple	PVC	12.34	0.25	280
H2E1	complex	none	20.08	0.52	1281
HE1	simple	none	10.75	0.19	293
HF1	simple	none	12.71	0.54	1920
HPF1	simple	PVC	17.37	0.18	136
IE1	simple	none	8.74	0.28	593
IF1	simple	none	16.6	0.26	346
IP1	simple	PVC	12.62	0.29	373
IPF1	simple	PVC	10.03	0.35	988
JE1	simple	none	18.95	0.28	275
JF1	simple	none	13.02	0.36	683
JPF1	simple	PVC	20.58	0.19	107
KE1	complex	none	12.53	0.31	729
KP1	complex	PVC	8.95	0.35	1050
KPF1	complex	PVC	13.94	0.43	1068
LF1	complex	none	12.52	0.47	1667
LP1	complex	PVC	14.78	0.49	1440
LPF1	complex	PVC	16.39	0.39	939
ME1	complex	none	12.98	0.25	515
MF1	complex	none	24.1	0.35	392
MP1	complex	PVC	17.8	0.2	293
MPF1	complex	PVC	16.52	0.17	179
NP1	complex	PVC	18.78	0.32	471
OP1	complex	PVC	18.47	0.55	1652
PF1	complex	none	16.43	0.45	1013
RE1	complex	none	15	0.47	1260
SP1	simple	PVC	25.96	0.28	241
SPF1	simple	PVC	29.58	0.22	216
TE1	simple	none	15.4	0.22	209
TF1	simple	none	22.02	0.37	605
TP1	simple	PVC	12.06	0.36	651
UE1	simple	none	9.01	0.55	1984
UF1	simple	none	24.42	0.55	899
UP1	simple	PVC	17.26	0.27	306
WF1	complex	none	17.36	0.69	1984
XE1	complex	none	17.89	0.41	714
XF1	complex	none	17.24	0.32	341
XP1	complex	PVC	15.72	0.44	706
YE1	simple	none	16.53	0.47	764
YF1	simple	none	23.29	0.39	644
YP1	simple	PVC	22.96	0.26	390
YPF1	simple	PVC	27.01	0.31	596
ZE1	simple	none	18.31	0.29	258
ZF1	simple	none	16.31	0.21	208
ZP1	simple	PVC	12.92	0.23	293
ZPF1	simple	PVC	13.15	0.41	898
